# Supplementary material for: Impact of Rye Malt with Various Diastatic Activity on Wholegrain Rye Flour Rheology and Sugar Formation in Scalding and Fermentation Processes
Source: Foods. 2024 Jul 1;13(13):2077. doi: 10.3390/foods13132077 (PMC11241332; doi:10.3390/foods13132077)
Supplement: Supplementary file 1 [file foods-13-02077-s001.zip]

Archive with 1 entries (1 files):
- foods-3077138-supplementary.pdf
